# Supplementary material for: Exocyst complex component 1 (Exoc1) loss in dormant oocyte disrupts c-KIT and growth differentiation factor (GDF9) subcellular localization and causes female infertility in mice
Source: Cell Death Discov. 2025 Jan 20;11:17. doi: 10.1038/s41420-025-02291-5 (PMC11747099; doi:10.1038/s41420-025-02291-5)
Supplement: Supplementary file 1 — Supplementary Table 1 [file 41420_2025_2291_MOESM1_ESM.xlsx]

## Sheet: Sheet1
Supplementary Table1: List of antibodies used for immunostaining
Experiment	Antibodies	Source	Identifier
Immunofluorescence	Rabbit polyclonal anti-MVH (used at 1:100)	Abcam	ab13840
Immunofluorescence	Mouse monoclonal anti-MVH (used at 1:100)	Abcam	ab27591
Immunofluorescence	Rabbit monoclonal anti-c-Kit (used at 1:200)	Cell Signaling Technology	3074S
Immunofluorescence	Rabbit polyclonal anti-GFP (used at 1:100)	MBL Life science	598
Immunofluorescence	Rabbit polyclonal anti-GDF9 (used at 1:100)	Abcam	ab93892
Immunofluorescence	Rabbit monoclonal anti-FOXO3a (used at 1:200)	Cell Signaling Technology	75D8
Immunofluorescence	Goat polyclonal anti-FOXL2 (used at 1:100)	Abcam	ab5096
Immunofluorescence	Mouse monoclonal anti-PCNA (used at 1:100)	Thermo Fisher Scientific	sc-25280
Immunofluorescence	Goat anti-Mouse IgG, Secondary Antibody, Alexa Fluor 555 (used at 1:100)	invitrogen	A28180
Immunofluorescence	Goat anti-Mouse IgG, Secondary Antibody, Alexa Fluor 647 (used at 1:100)	invitrogen	A28181
Immunofluorescence	Goat anti-Rabbit IgG, Secondary Antibody, Alexa Fluor 488 (used at 1:100)	invitrogen	A27034
Immunofluorescence	Goat anti-Rabbit IgG, Secondary Antibody, Alexa Fluor 555 (used at 1:100)	invitrogen	A27039
Immunofluorescence	Goat anti-Rabbit IgG, Secondary Antibody, Alexa Fluor 647 (used at 1:100)	invitrogen	A27040
